# Supplementary material for: Exploring the Potential of Bacillus subtilis IS1 and B. amyloliquificiens IS6 to Manage Salinity Stress and Fusarium Wilt Disease in Tomato Plants by Induced Physiological Responses
Source: Microorganisms. 2024 Oct 19;12(10):2092. doi: 10.3390/microorganisms12102092 (PMC11510684; doi:10.3390/microorganisms12102092)
Supplement: Supplementary file 1 [file microorganisms-12-02092-s001.zip]

Archive with 1 entries (1 files):
- microorganisms-3243086-supplementary.pdf
